# Supplementary material for: PaLS Study: How Has the COVID-19 Pandemic Influenced Physical Activity and Nutrition? Observations a Year after the Outbreak of the Pandemic
Source: Int J Environ Res Public Health. 2021 Sep 13;18(18):9632. doi: 10.3390/ijerph18189632 (PMC8470829; doi:10.3390/ijerph18189632)
Supplement: Supplementary file 1 [file ijerph-18-09632-s001.zip]

Archive with 1 entries (1 files):
- ijerph-1349596-supplementary.pdf
